# Supplementary material for: Behavioral role of PACAP signaling reflects its selective distribution in glutamatergic and GABAergic neuronal subpopulations
Source: eLife. 2021 Jan 19;10:e61718. doi: 10.7554/eLife.61718 (PMC7875564; doi:10.7554/eLife.61718)
Supplement: Source code 1. [file elife-61718-code1.zip]

Archive with 1 entries (1 files):
- matlab_script.m
