# Supplementary material for: Behavioral role of PACAP signaling reflects its selective distribution in glutamatergic and GABAergic neuronal subpopulations
Source: eLife. 2021 Jan 19;10:e61718. doi: 10.7554/eLife.61718 (PMC7875564; doi:10.7554/eLife.61718)
Supplement: Source code 1. [file elife-61718-code1.zip › matlab_script.m]

clear all;
clc;
                                %COMMANDS
%imdilate
se=strel('disk',3);

%heat map filter
e=13;
f=3;
PSF=fspecial('gaussian',e,f);

                                %WILD RATS
%Import data
Rat1=importdata('Slide6.txt');
Rat2=importdata('Slide7.txt');
Rat3=importdata('Slide8.txt');
Rat4=importdata('Slide9.txt');
Rat5=importdata('Slide10.txt');

                               %KNOCKOUT RATS
%Import data
KRat1=importdata('Slide1.txt');
KRat2=importdata('Slide2.txt');
KRat3=importdata('Slide3.txt');
KRat4=importdata('Slide4.txt');
KRat5=importdata('Slide5.txt');

%................................WILD RATS................................%
                                
                                  %W-RAT 1
Rat1(Rat1>0)=1; 
Rat1dil=imdilate(Rat1,se);
%Divide
A3=Rat1dil(1:390,1:410); 
A4=Rat1dil(1:390,411:820);
A2=Rat1dil(391:780,1:410); 
A1=Rat1dil(391:780,411:820);
%Pixels
A1a=bwarea(A1);
A1ar=round(A1a)
A2a=bwarea(A2);
A2ar=round(A2a);
A3a=bwarea(A3);
A3ar=round(A3a);
A4a=bwarea(A4);
A4ar=round(A4a);

                                   %W-RAT 2
Rat2(Rat2>0)=1; 
Rat2dil=imdilate(Rat2,se);
%Divide
B3=Rat2dil(1:390,1:410); 
B4=Rat2dil(1:390,411:820);
B2=Rat2dil(391:780,1:410); 
B1=Rat2dil(391:780,411:820);
%Pixels
B1a=bwarea(B1);
B1ar=round(B1a)
B2a=bwarea(B2);
B2ar=round(B2a);
B3a=bwarea(B3);
B3ar=round(B3a);
B4a=bwarea(B4);
B4ar=round(B4a);

                                    %W-RAT 3
Rat3(Rat3>0)=1; 
Rat3dil=imdilate(Rat3,se);
%Divide
C3=Rat3dil(1:390,1:410); 
C4=Rat3dil(1:390,411:820);
C2=Rat3dil(391:780,1:410); 
C1=Rat3dil(391:780,411:820);
%Pixels
C1a=bwarea(C1);
C1ar=round(C1a)
C2a=bwarea(C2);
C2ar=round(C2a);
C3a=bwarea(C3);
C3ar=round(C3a);
C4a=bwarea(C4);
C4ar=round(C4a);

                                    %W-RAT 4
Rat4(Rat4>0)=1; 
Rat4dil=imdilate(Rat4,se);
%Divide
D3=Rat4dil(1:390,1:410); 
D4=Rat4dil(1:390,411:820);
D2=Rat4dil(391:780,1:410); 
D1=Rat4dil(391:780,411:820);
%Pixels
D1a=bwarea(D1);
D1ar=round(D1a)
D2a=bwarea(D2);
D2ar=round(D2a);
D3a=bwarea(D3);
D3ar=round(D3a);
D4a=bwarea(D4);
D4ar=round(D4a);

                                  %W-RAT 5
Rat5(Rat5>0)=1; 
Rat5dil=imdilate(Rat5,se);
%Divide
E3=Rat5dil(1:390,1:410); 
E4=Rat5dil(1:390,411:820);
E2=Rat5dil(391:780,1:410); 
E1=Rat5dil(391:780,411:820);
%Pixels
E1a=bwarea(E1);
E1ar=round(E1a)
E2a=bwarea(E2);
E2ar=round(E2a);
E3a=bwarea(E3);
E3ar=round(E3a);
E4a=bwarea(E4);
E4ar=round(E4a);

                               %WILD RATS-Q
                           %QUADRANT 1- Wild rats
Cuadrante1=A1+B1+C1+D1+E1;
Q1=imfilter(Cuadrante1,PSF,'conv');
%Average
Cuadrante1prom=(A1ar+B1ar+C1ar+D1ar+E1ar)/5;
Cuadrante1pr=round(Cuadrante1prom)

                            %QUADRANT 2- Wild rats
Cuadrante2=A2+B2+C2+D2+E2;
Q2=imfilter(Cuadrante2,PSF,'conv');
%Average
Cuadrante2prom=(A2ar+B2ar+C2ar+D2ar+E2ar)/5;
Cuadrante2pr=round(Cuadrante2prom);

                            %QUADRANT 3- Wild rats
Cuadrante3=A3+B3+C3+D3+E3;
Q3=imfilter(Cuadrante3,PSF,'conv');
%Average
Cuadrante3prom=(A3ar+B3ar+C3ar+D3ar+E3ar)/5;
Cuadrante3pr=round(Cuadrante3prom);

                            %QUADRANT 4- Wild rats
Cuadrante4=A4+B4+C4+D4+E4;
Q4=imfilter(Cuadrante4,PSF,'conv');
%Average
Cuadrante4prom=(A4ar+B4ar+C4ar+D4ar+E4ar)/5;
Cuadrante4pr=round(Cuadrante4prom);

%..............................KNOCKOUT RATS..............................%
                                 
                                 %K-RAT 1
KRat1(KRat1>0)=1; 
KRat1dil=imdilate(KRat1,se);
%Divide
KA3=KRat1dil(1:390,1:410); 
KA4=KRat1dil(1:390,411:820);
KA2=KRat1dil(391:780,1:410); 
KA1=KRat1dil(391:780,411:820);
%Pixels
KA1a=bwarea(KA1);
KA1ar=round(KA1a)
KA2a=bwarea(KA2);
KA2ar=round(KA2a);
KA3a=bwarea(KA3);
KA3ar=round(KA3a);
KA4a=bwarea(KA4);
KA4ar=round(KA4a);

                                   %K-RAT 2
KRat2(KRat2>0)=1; 
KRat2dil=imdilate(KRat2,se);
%Divide
KB3=KRat2dil(1:390,1:410); 
KB4=KRat2dil(1:390,411:820);
KB2=KRat2dil(391:780,1:410); 
KB1=KRat2dil(391:780,411:820);
%Pixels
KB1a=bwarea(KB1);
KB1ar=round(KB1a)
KB2a=bwarea(KB2);
KB2ar=round(KB2a);
KB3a=bwarea(KB3);
KB3ar=round(KB3a);
KB4a=bwarea(KB4);
KB4ar=round(KB4a);

                                    %K-RAT 3
KRat3(KRat3>0)=1; 
KRat3dil=imdilate(KRat3,se);
%Divide
KC3=KRat3dil(1:390,1:410); 
KC4=KRat3dil(1:390,411:820);
KC2=KRat3dil(391:780,1:410); 
KC1=KRat3dil(391:780,411:820);
%Pixels
KC1a=bwarea(KC1);
KC1ar=round(KC1a)
KC2a=bwarea(KC2);
KC2ar=round(KC2a);
KC3a=bwarea(KC3);
KC3ar=round(KC3a);
KC4a=bwarea(KC4);
KC4ar=round(KC4a);

                                    %K-RAT 4
KRat4(KRat4>0)=1; 
KRat4dil=imdilate(KRat4,se);
%Divide
KD3=KRat4dil(1:390,1:410); 
KD4=KRat4dil(1:390,411:820);
KD2=KRat4dil(391:780,1:410); 
KD1=KRat4dil(391:780,411:820);
%Pixels
KD1a=bwarea(KD1);
KD1ar=round(KD1a)
KD2a=bwarea(KD2);
KD2ar=round(KD2a);
KD3a=bwarea(KD3);
KD3ar=round(KD3a);
KD4a=bwarea(KD4);
KD4ar=round(KD4a);

                                %K-RAT 5
KRat5(KRat5>0)=1; 
RKat5dil=imdilate(KRat5,se);
%Divide
KE3=RKat5dil(1:390,1:410); 
KE4=RKat5dil(1:390,411:820);
KE2=RKat5dil(391:780,1:410); 
KE1=RKat5dil(391:780,411:820);
%Pixels
KE1a=bwarea(KE1);
KE1ar=round(KE1a)
KE2a=bwarea(KE2);
KE2ar=round(KE2a);
KE3a=bwarea(KE3);
KE3ar=round(KE3a);
KE4a=bwarea(KE4);
KE4ar=round(KE4a);

                                 %KNOCKOUT RATS-Q
                                 
                           %QUADRANT 1- Knockout rats
KCuadrante1=KA1+KB1+KC1+KD1+KE1;
KQ1=imfilter(KCuadrante1,PSF,'conv');
%Average
KCuadrante1prom=(KA1ar+KB1ar+KC1ar+KD1ar+KE1ar)/5;
KCuadrante1pr=round(KCuadrante1prom)

                            %QUADRANT 2- Knockout rats
KCuadrante2=KA2+KB2+KC2+KD2+KE2;
KQ2=imfilter(KCuadrante2,PSF,'conv');
%Average
KCuadrante2prom=(KA2ar+KB2ar+KC2ar+KD2ar+KE2ar)/5;
KCuadrante2pr=round(KCuadrante2prom);

                            %QUADRANT 3- Knockout rats
KCuadrante3=KA3+KB3+KC3+KD3+KE3;
KQ3=imfilter(KCuadrante3,PSF,'conv');
%Average
KCuadrante3prom=(KA3ar+KB3ar+KC3ar+KD3ar+KE3ar)/5;
KCuadrante3pr=round(KCuadrante3prom);

                            %QUADRANT 4- Knockout rats
KCuadrante4=KA4+KB4+KC4+KD4+KE4;
KQ4=imfilter(KCuadrante4,PSF,'conv');
%Average
KCuadrante4prom=(A4ar+KB4ar+KC4ar+KD4ar+KE4ar)/5;
KCuadrante4pr=round(KCuadrante4prom);

                               
%.............................BOXPLOT GRAPHIC.............................%

Rat1cuad=[A1ar,KA1ar,A2ar,KA2ar,A3ar,KA3ar,A4ar,KA4ar];
Rat2cuad=[B1ar,KB1ar,B2ar,KB2ar,B3ar,KB3ar,B4ar,KB4ar];
Rat3cuad=[C1ar,KC1ar,C2ar,KC2ar,C3ar,KC3ar,C4ar,KC4ar];
Rat4cuad=[D1ar,KD1ar,D2ar,KD2ar,D3ar,KD3ar,D4ar,KD4ar];
Rat5cuad=[E1ar,KE1ar,E2ar,KE2ar,E3ar,KE3ar,E4ar,KE4ar];


%..............................FINAL GRAPHIC.............................%

%__________________________________WILD____________________________________%
subplot(3,4,1)
imagesc(Q1);
colormap jet
title('WT-QI');

subplot(3,4,2)
imagesc(Q2);
colormap jet
title('WT-QII');

subplot(3,4,3)
imagesc(Q3);
colormap jet
title('WT-QIII');

subplot(3,4,4)
imagesc(Q4);
colormap jet
title('WT-QIV');
%________________________________KNOCKOUT_________________________________%

subplot(3,4,5)
imagesc(KQ1);
colormap jet
title('KO-QI');

subplot(3,4,6)
imagesc(KQ2);
colormap jet
title('KO-QII');

subplot(3,4,7)
imagesc(KQ3);
colormap jet
title('KO-QIII');

subplot(3,4,8)
imagesc(KQ4);
colormap jet
title('KO-QIV');

%________________________________BOXPLOT_________________________________%
subplot(3,4,9:12)
Fn=[Rat1cuad;Rat2cuad;Rat3cuad;Rat4cuad;Rat5cuad;];
Cuadrantes={'WI','KI','WII','KII','WIII','KIII','WIV','KIV'};
boxplot(Fn,Cuadrantes)
title('Wild rats vs. Knockout rats')
xlabel('Quadrant')
ylabel('Pixels in heat map')
